# Supplementary material for: Polyurethanes Made with Blends of Polycarbonates with Different Molecular Weights Showing Adequate Mechanical and Adhesion Properties and Fast Self-Healing at Room Temperature
Source: Materials (Basel). 2024 Nov 13;17(22):5532. doi: 10.3390/ma17225532 (PMC11595875; doi:10.3390/ma17225532)
Supplement: Supplementary file 1 [file materials-17-05532-s001.zip]

Archive with 1 entries (1 files):
- materials-3271428-supplementary.pdf
